# Supplementary material for: Prevalence, Antibiotics Resistance and Plasmid Profiling of Vibrio spp. Isolated from Cultured Shrimp in Peninsular Malaysia
Source: Microorganisms. 2022 Sep 16;10(9):1851. doi: 10.3390/microorganisms10091851 (PMC9505939; doi:10.3390/microorganisms10091851)
Supplement: Supplementary file 1 [file microorganisms-10-01851-s001.zip]

Archive with 1 entries (1 files):
- microorganisms-1890359-supplementary.pdf
